# Supplementary material for: Novel Agents as Main Drivers for Continued Improvement in Survival in Multiple Myeloma
Source: Cancers (Basel). 2023 Mar 2;15(5):1558. doi: 10.3390/cancers15051558 (PMC10000382; doi:10.3390/cancers15051558)
Supplement: Supplementary file 1 [file cancers-15-01558-s001.zip]

Archive with 1 entries (1 files):
- cancers-2237655-supplementary.pdf
